# Supplementary material for: Efficacy of Physical Therapy Rehabilitation in the Cardiovascular Deconditioning of Post-Stroke Survivors: A Systematic Review and Meta-Analysis
Source: J Clin Med. 2025 May 10;14(10):3327. doi: 10.3390/jcm14103327 (PMC12111906; doi:10.3390/jcm14103327)
Supplement: Supplementary file 1 [file jcm-14-03327-s001.zip]

Archive with 1 entries (1 files):
- jcm-3470565-supplementary.pdf
